# Supplementary material for: Bioimprinting as a Receptor for Detection of Kwakhurin
Source: Biomolecules. 2022 Aug 1;12(8):1064. doi: 10.3390/biom12081064 (PMC9405580; doi:10.3390/biom12081064)
Supplement: Supplementary file 1 [file biomolecules-12-01064-s001.zip]

Archive with 1 entries (1 files):
- biomolecules-1843988-supplementary.pdf
